# Supplementary material for: Eco-Sustainable Silk Fibroin/Pomegranate Peel Extract Film as an Innovative Green Material for Skin Repair
Source: Int J Mol Sci. 2022 Jun 18;23(12):6805. doi: 10.3390/ijms23126805 (PMC9224408; doi:10.3390/ijms23126805)
Supplement: Supplementary file 1 [file ijms-23-06805-s001.zip]

Archive with 1 entries (1 files):
- ijms-1723797-supplementary.pdf
